# Supplementary material for: Gender-Specific Transmission of Depressive Symptoms in Chinese Families: A Cross-Lagged Panel Network Analysis Based on the China Family Panel Studies
Source: Behav Sci (Basel). 2025 May 14;15(5):672. doi: 10.3390/bs15050672 (PMC12109378; doi:10.3390/bs15050672)
Supplement: Supplementary file 1 [file behavsci-15-00672-s001.zip]

Archive with 1 entries (1 files):
- behavsci-3521658-supplementary.pdf
